# Supplementary material for: Endothelial Dysfunction and Arterial Stiffness in Patients with Inflammatory Bowel Disease: A Systematic Review and Meta-Analysis
Source: J Clin Med. 2022 Jun 2;11(11):3179. doi: 10.3390/jcm11113179 (PMC9181134; doi:10.3390/jcm11113179)
Supplement: Supplementary file 1 [file jcm-11-03179-s001.zip]

Archive with 1 entries (1 files):
- jcm-1743017-supplementary.pdf
